# Supplementary material for: Evolution of Karyotypes in Chameleons
Source: Genes (Basel). 2017 Dec 12;8(12):382. doi: 10.3390/genes8120382 (PMC5748700; doi:10.3390/genes8120382)
Supplement: Supplementary file 1 [file genes-08-00382-s001.zip]

Archive with 3 entries (2 files):
- supplementary genes-243679/
- supplementary genes-243679/SupplFileS2_table_data for phylogenetic analysis-1.xlsx
- supplementary genes-243679/Table S1-1.xlsx
