# Supplementary material for: Evolution of Karyotypes in Chameleons
Source: Genes (Basel). 2017 Dec 12;8(12):382. doi: 10.3390/genes8120382 (PMC5748700; doi:10.3390/genes8120382)
Supplement: Supplementary file 1 [file genes-08-00382-s001.zip › supplementary genes-243679/SupplFileS2_table_data for phylogenetic analysis-1.xlsx]

## Sheet: data
Species	Species name in original karyotype description	2n	sex	References
Bradypodion damaranum	Bradypodion damaranum	34		Gordon (1989) unpublished ex Olmo, E.; Signorino, G.G. Chromorep: a reptile chromosomes database. 2005. Available online: http://chromorep.univpm.it. (accessed on 26th August 2017).
Bradypodion dracomontanum	Bradypodion dracomontanum	34		Gordon (1989) unpublished ex Olmo, E.; Signorino, G.G. Chromorep: a reptile chromosomes database. 2005. Available online: http://chromorep.univpm.it. (accessed on 26th August 2017).
Bradypodion gutturale	Bradypodion gutturale	34		Gordon (1989) unpublished ex Olmo, E.; Signorino, G.G. Chromorep: a reptile chromosomes database. 2005. Available online: http://chromorep.univpm.it. (accessed on 26th August 2017).
Bradypodion melanocephalum	Bradypodion melanocephalum	34		Gordon (1989) unpublished ex Olmo, E.; Signorino, G.G. Chromorep: a reptile chromosomes database. 2005. Available online: http://chromorep.univpm.it. (accessed on 26th August 2017).
Bradypodion pumilum	Bradypodion (Chamaeleo pumilus) pumilum	34		Matthey, R.; Van Brink, J. Note préliminaire sur la cytologie chromosomique comparée des Caméléons. Rev. Suisse. Zool. 1956, 60, 241–246.
Bradypodion setaroi	Bradypodion setaroi	34	34	Gordon (1989) unpublished ex Olmo, E.; Signorino, G.G. Chromorep: a reptile chromosomes database. 2005. Available online: http://chromorep.univpm.it. (accessed on 26th August 2017).
Bradypodion thamnobates	Bradypodion thamnobates	34		this study; Gordon (1989) unpublished ex Olmo, E.; Signorino, G.G. Chromorep: a reptile chromosomes database. 2005. Available online: http://chromorep.univpm.it. (accessed on 26th August 2017).
Bradypodion transvaalense	Bradypodion transvaalense	34		Gordon (1989) unpublished ex Olmo, E.; Signorino, G.G. Chromorep: a reptile chromosomes database. 2005. Available online: http://chromorep.univpm.it. (accessed on 26th August 2017).
Bradypodion ventrale	Bradypodion ventrale	34		Gordon (1989) unpublished ex Olmo, E.; Signorino, G.G. Chromorep: a reptile chromosomes database. 2005. Available online: http://chromorep.univpm.it. (accessed on 26th August 2017).
Brookesia stumpffi	Brookesia stumpffi	36		this study; Matthey, R.; Van Brink, J. Nouvelle contribution à la cytologie comparée des Chamaeleontidae (Reptilia-Lacertilia). Bull. Soc. Vaud. Sci. Nat. 1960, 67, 333–348.
Calumma boettgeri	Calumma (Chamaeleo) boettgeri	28		Bourgat, R.M. Cytogénétique des caméléons de Madagascar. Incidences taxonomiques, biogéographiques et phylogénétiques. Bull. Soc. Zool. France 1973, 98, 81–90.
Calumma brevicorne	Calumma (Chamaeleo) brevicornis	32		this study; Matthey. R. Cytologie comparée et taxonomie des Chamaeleontidae (Reptilia-Lacertilia). Rev. Suisse Zool. 1957, 64, 709–732; Bourgat, R.M. Caryotypes des caméléons malgaches et systématique. Synthèse des données acquises. Ann. Univ. Madagascar (Sci.) 1972, 9, 77–85.
Calumma cf. crypticum	Calumma cf. crypticum	32		this study
Calumma gallus	Calumma (Chamaeleo) gallus	34		Matthey, R. La formule chromosomique et la position systematique de Chamaeleo gallus (Giinther) (Lacertilia). Zool. Anz. 1961, 166, 5, 153—159.
Calumma gastrotaenia	Calumma (Chamaeleo) gastrotaenia	36		Bourgat, R.M. New karyotypes of malagasian Chamaeleonidae. Confirmation of the existence of 2 types of chromosomal patterns. C.R. Seances Soc. Biol. 1971, 165, 1200—1203.
Calumma globifer	Calumma (Chameleo) globifer	36		this study; Bourgat, R.M. Cytogénétique des caméléons de Madagascar. Incidences taxonomiques, biogéographiques et phylogénétiques. Bull. Soc. Zool. France 1973, 98, 81–90.
Calumma nasutum	Calumma (Chamaeleo) nasuta	34		Matthey. R. Cytologie comparée et taxonomie des Chamaeleontidae (Reptilia-Lacertilia). Rev. Suisse Zool. 1957, 64, 709–732.
Calumma malthe	Calumma malthe	36		this study
Calumma oshaughnessyi	Calumma (Chamaeleo) oshaughnessyi	36		Bourgat, R.M. New karyotypes of malagasian Chamaeleonidae. Confirmation of the existence of 2 types of chromosomal patterns. C.R. Seances Soc. Biol. 1971, 165, 1200—1203.
Calumma parsonii	Calumma (Chamaeleo) parsonii	36		this study; Matthey. R. Cytologie comparée et taxonomie des Chamaeleontidae (Reptilia-Lacertilia). Rev. Suisse Zool. 1957, 64, 709–732.
Calumma parsonii cristifer	Calumma (Chamaeleo) parsonii cristifer	36		Bourgat, R.M. Cytogénétique des caméléons de Madagascar. Incidences taxonomiques, biogéographiques et phylogénétiques. Bull. Soc. Zool. France 1973, 98, 81–90.
Chamaeleo africanus	Chamaeleo africanus (calcaratus)	24		Matthey, R.; Van Brink, J. Nouvelle contribution à la cytologie comparée des Chamaeleontidae (Reptilia-Lacertilia). Bull. Soc. Vaud. Sci. Nat. 1960, 67, 333–348.
Chamaeleo dilepis	Chamaeleo dilepis	24		Matthey, R.; Van Brink, J. Nouvelle contribution à la cytologie comparée des Chamaeleontidae (Reptilia-Lacertilia). Bull. Soc. Vaud. Sci. Nat. 1960, 67, 333–348; De Smet, W.H.O. Description of the orcien stained karyotypes of 27 lizard species (Lacertilia: Reptilia) belonging to the families Iguanidae, Agamidae Chameleontidae and Gekkonidae (Ascalabota). Act. Zool. Pathol. Antverp. 1981, 76, 35–7…
Chamaeleo calyptratus	Chamaeleo calyptratus	24		this study; Pokorná, M.; Giovannotti, M.; Kratochvíl, L.; Kasai, F.; Trifonov, V.A.; O’Brien, P.C.M.; Caputo, V.; Olmo, E.; Ferguson-Smith, M.A.; Rens, W. Strong conservation of the bird Z chromosome in reptilian genomes is revealed by comparative painting despite 275 million years divergence. Chromosoma 2011, 120, 455–468, doi:10.1007/s00412-011-0322-0.
Chamaeleo chamaeleon	Chamaeleo chamaeleon	24		Matthey, R.; Van Brink, J. Nouvelle contribution à la cytologie comparée des Chamaeleontidae (Reptilia-Lacertilia). Bull. Soc. Vaud. Sci. Nat. 1960, 67, 333–348.
Chamaeleo namaquensis	Chamaeleo namaquensis	24		Robinson, M.D. Karyology, phylogeny and biogeography of the Namaqua chamaeleon, Chamaeleo namaquensis Smith, 1831 (Chamaeleonidae, Reptilia). Beaufortia 1979, 28, 153—156.
Chamaeleo senegalensis	Chamaeleo senegalensis	24		Matthey, R.; Van Brink, J. Nouvelle contribution à la cytologie comparée des Chamaeleontidae (Reptilia-Lacertilia). Bull. Soc. Vaud. Sci. Nat. 1960, 67, 333–348.
Chamaeleo zeylanicus	Chamaeleo zeylanicus (vulgaris)	24		Matthey, R. Chromosomes de Reptiles Sauriens, Ophidiens, Chéloniens: L'évolution de la formule chromosomiale chez les Sauriens. Rev. Suisse. Zool. 1931, 38, 117—186.
Furcifer angeli	Furcifer (Chamaeleo) angeli	22		Bourgat, R.M. Cytogénétique des caméléons de Madagascar. Incidences taxonomiques, biogéographiques et phylogénétiques. Bull. Soc. Zool. France 1973, 98, 81–90.
Furcifer antimena	Furcifer (Chamaeleo) antimena	24		Bourgat, R.M. New karyotypes of malagasian Chamaeleonidae. Confirmation of the existence of 2 types of chromosomal patterns. C.R. Seances Soc. Biol. 1971, 165, 1200—1203.
Furcifer campani	Furcifer (Chamaeleo) campani	26		Matthey. R. Cytologie comparée et taxonomie des Chamaeleontidae (Reptilia-Lacertilia). Rev. Suisse Zool. 1957, 64, 709–732.
Furcifer cephalolepis	Furcifer (Chamaeleo) cephalolepis	28		Matthey. R. Cytologie comparée et taxonomie des Chamaeleontidae (Reptilia-Lacertilia). Rev. Suisse Zool. 1957, 64, 709–732.
Furcifer labordi	Furcifer (Chamaeleo) labordi	24		Matthey, R.; Van Brink, J. Note préliminaire sur la cytologie chromosomique comparée des Caméléons. Rev. Suisse. Zool. 1956, 60, 241–246; Bourgat, R.M. Caryotypes des caméléons malgaches et systématique. Synthèse des données acquises. Ann. Univ. Madagascar (Sci.) 1972, 9, 77–85.
Furcifer oustaleti	Furcifer (Chamaeleo) oustaleti	22		Matthey. R. Cytologie comparée et taxonomie des Chamaeleontidae (Reptilia-Lacertilia). Rev. Suisse Zool. 1957, 64, 709–732; Bourgat, R.M. Caryotypes des caméléons malgaches et systématique. Synthèse des données acquises. Ann. Univ. Madagascar (Sci.) 1972, 9, 77–85; Rovatsos, M.; Johnson Pokorná, M.; Altmanová, M.; Kratochvíl, L. Female heterogamety in Madagascar chameleons (Squamata: Chamaeleonid…
Furcifer pardalis	Furcifer (Chamaeleo) pardalis	22		Matthey. R. Cytologie comparée et taxonomie des Chamaeleontidae (Reptilia-Lacertilia). Rev. Suisse Zool. 1957, 64, 709–732; Bourgat, R.M. Caryotypes des caméléons malgaches et systématique. Synthèse des données acquises. Ann. Univ. Madagascar (Sci.) 1972, 9, 77–85; Rovatsos, M.; Johnson Pokorná, M.; Altmanová, M.; Kratochvíl, L. Female heterogamety in Madagascar chameleons (Squamata: Chamaeleonid…
Furcifer polleni	Furcifer (Chamaeleo) polleni	24		Bourgat, R.M. Cytogénétique des caméléons de Madagascar. Incidences taxonomiques, biogéographiques et phylogénétiques. Bull. Soc. Zool. France 1973, 98, 81–90.
Furcifer rhinoceratus	Furcifer (Chamaeleo) monoceras syn. rhinoceratus	22		Matthey, R.; Van Brink, J. Nouvelle contribution à la cytologie comparée des Chamaeleontidae (Reptilia-Lacertilia). Bull. Soc. Vaud. Sci. Nat. 1960, 67, 333–348; Bourgat, R.M. Caryotypes des caméléons malgaches et systématique. Synthèse des données acquises. Ann. Univ. Madagascar (Sci.) 1972, 9, 77–85.
Furcifer verrucosus	Furcifer (Chamaeleo) verrucosus	22		Bourgat, R.M. Cytogénétique des caméléons de Madagascar. Incidences taxonomiques, biogéographiques et phylogénétiques. Bull. Soc. Zool. France 1973, 98, 81–90.
Furcifer willsii	Furcifer (Chamaeleo) willsii	28		Matthey, R.; Van Brink, J. Nouvelle contribution à la cytologie comparée des Chamaeleontidae (Reptilia-Lacertilia). Bull. Soc. Vaud. Sci. Nat. 1960, 67, 333–348.
Kinyongia boehmei	Kinyongia boehmei	36		this study
Kinyongia fischeri	Bradypodion (Chamaeleo) fischeri	36		Matthey, R.; Van Brink, J. Note préliminaire sur la cytologie chromosomique comparée des Caméléons. Rev. Suisse. Zool. 1956, 60, 241–246.
Kinyongia xenorhina	Kinyongia xenorhina	36		this study
Palleon nasus	Brookesia nasus	32		Bourgat, R.M. New karyotypes of malagasian Chamaeleonidae. Confirmation of the existence of 2 types of chromosomal patterns. C.R. Seances Soc. Biol. 1971, 165, 1200—1203.
Rhampholeon marshalli	Rhampholeon marshalli	20		Wright, J.W.; Broadley, D.G. Chromosomes and the status of Rhampholeon marshalli Boulenger (Sauria: Chamaeleonidae). Bull. Southern California Acad. Sci. 1973, 72, 164—165.
Rhampholeon spectrum	Rhampholeon spectrum	20		Matthey, R.; Van Brink, J. Nouvelle contribution à la cytologie comparée des Chamaeleontidae (Reptilia-Lacertilia). Bull. Soc. Vaud. Sci. Nat. 1960, 67, 333–348.
Rhampholeon temporalis	Rhampholeon temporalis	22		this study
Rieppeleon brevicaudatus	Rippeleon brevicaudatus	62		this study
Trioceros bitaeniatus	Chamaeleo bitaeniatus	24		this study; Matthey, R.; Van Brink, J. Note préliminaire sur la cytologie chromosomique comparée des Caméléons. Rev. Suisse. Zool. 1956, 60, 241–246.
Trioceros cristatus	Chamaeleo cristatus	24		Matthey, R.; Van Brink, J. Note préliminaire sur la cytologie chromosomique comparée des Caméléons. Rev. Suisse. Zool. 1956, 60, 241–246.
Trioceros hoehnelii	Chamaeleo hoehnelli	24		this study; De Smet, W.H.O. Description of the orcien stained karyotypes of 27 lizard species (Lacertilia: Reptilia) belonging to the families Iguanidae, Agamidae Chameleontidae and Gekkonidae (Ascalabota). Act. Zool. Pathol. Antverp. 1981, 76, 35–72.
Trioceros jacksonii	Chamaeleo jacksonii	36		Matthey, R.; Van Brink, J. Note préliminaire sur la cytologie chromosomique comparée des Caméléons. Rev. Suisse. Zool. 1956, 60, 241–246; De Smet, W.H.O. Description of the orcien stained karyotypes of 27 lizard species (Lacertilia: Reptilia) belonging to the families Iguanidae, Agamidae Chameleontidae and Gekkonidae (Ascalabota). Act. Zool. Pathol. Antverp. 1981, 76, 35–72.
Trioceros johnstoni	Trioceros johnstoni	36		this study; Matthey, R.; Van Brink, J. Nouvelle contribution à la cytologie comparée des Chamaeleontidae (Reptilia-Lacertilia). Bull. Soc. Vaud. Sci. Nat. 1960, 67, 333–348.
Trioceros melleri	Trioceros melleri	36		this study
Trioceros oweni	Chamaeleo oweni	36		Matthey, R.; Van Brink, J. Nouvelle contribution à la cytologie comparée des Chamaeleontidae (Reptilia-Lacertilia). Bull. Soc. Vaud. Sci. Nat. 1960, 67, 333–348.
Trioceros quadricornis	Chamaeleo quadricornis	36		Matthey, R.; Van Brink, J. Nouvelle contribution à la cytologie comparée des Chamaeleontidae (Reptilia-Lacertilia). Bull. Soc. Vaud. Sci. Nat. 1960, 67, 333–348.
Trioceros wiedersheimi	Chamaeleo wiedersheimi	36		Matthey, R.; Van Brink, J. Nouvelle contribution à la cytologie comparée des Chamaeleontidae (Reptilia-Lacertilia). Bull. Soc. Vaud. Sci. Nat. 1960, 67, 333–348.
