# Supplementary material for: Evolution of Karyotypes in Chameleons
Source: Genes (Basel). 2017 Dec 12;8(12):382. doi: 10.3390/genes8120382 (PMC5748700; doi:10.3390/genes8120382)
Supplement: Supplementary file 1 [file genes-08-00382-s001.zip › supplementary genes-243679/Table S1-1.xlsx]

## Sheet: Sheet
	Species	No of specimens					in situ hybridization
		♂	♀	unidentified	karyogram	C-banding	rRNA topology	telomere topology	CGH
	Bradypodion thamnobates	1	-	-	✓	✓	✓	✓	-
	Brookesia stumpffi	-	1	-	✓	✓	✓	✓	-
	Calumma brevicorne	3	2	-	✓	✓	✓	✓	✓
	Calumma cf. crypticum	2	4	-	✓	✓	✓	✓	✓
	Calumma globifer	1	1	-	✓	✓	✓	✓	✓
	Calumma malthe	4	3	-	✓	✓	✓	✓	-
	Calumma parsonii	1	1	-	✓	✓	✓	✓	✓
	Chamaeleo calyptratus	3	3	-	✓	✓	✓	✓	✓
	Kinyongia boehmei	1	1	-	✓	✓	✓	✓	-
	Kinyongia xenorhina	1	-	-	✓	✓	✓	✓	-
	Rhampholeon temporalis	2	2	-	✓	✓	✓	✓	-
	Rieppeleon brevicaudatus	2	2	-	✓	✓	✓	✓	✓
	Trioceros bitaeniatus	1	1	-	✓	✓	✓	✓	-
	Trioceros hoehnelii	1	1	-	✓	✓	✓	✓	✓
	Trioceros johnstoni	1	2	-	✓	✓	✓	✓	✓
	Trioceros melleri	1	-	3	✓	✓	✓	✓	-
